# Supplementary material for: Infection control and radiation safety practices in the radiology department during the COVID-19 outbreak
Source: PLoS One. 2022 Dec 27;17(12):e0279607. doi: 10.1371/journal.pone.0279607 (PMC9794035; doi:10.1371/journal.pone.0279607)
Supplement: S1 Data — (XLSX) [file pone.0279607.s001.xlsx]

## Sheet: Data
5- The approximate number of portable COVID-19 â€œSuspected or confirmedâ€ cases you performed daily	6- Did you have any special training related to COVID-19 cases ?	7- Did you receive any special allowance or incentive during the COVID-19 pandemic?	[Wearing TLD]	[Wearing lead apron]	[Wearing thyroid collar]	[Using proper collimation]	[Using proper SID/FFD]	[Apply patient gonad shielding ]	[Apply patient lead shielding]	[Using minimum exposure time]	[Using the lead apron for all co-patient or staff]	[Closing the room door]	[Wearing personal protective gear â€œmask, gloves, face shield, ..etc.â€]	[Appropriate isolation precaution practices maintained during portable radiography]	[Equipment disinfected according to Infection control policies and procedures.]	[Hand hygiene (personal cleanliness)]	[Standardized hospital protocols for decontaminating imaging equipment after the imaging procedure]	[Are you up to date aware of the latest information on COVID-19]	[Did you attend any COVID-19 Awareness Course]	[Did you get any department support during the pandemic]	[Did you get any hospital support during the pandemic]	To what extent do you have confidence in handling suspected COVID-19 patients?	What are the main sources of information about COVID-19
3	No	No	Always	Sometimes	Never	Most of the time	Most of the time	Sometimes	Most of the time	Most of the time	Always	Always	Always	Always	Always	Always	Always	No	No	Some time	Some time	Not at all	Health Organization
4	Yes	No	Always	Never	Never	Most of the time	Most of the time	Most of the time	Most of the time	Most of the time	Always	Always	Always	Most of the time	Most of the time	Always	Always	No	No	Some time	Some time	To a little extent	Social Media
2	No	No	Always	Sometimes	Never	Always	Always	Sometimes	Sometimes	Always	Most of the time	Always	Sometimes	Most of the time	Always	Always	Always	Yes	Yes	No	No	To some extent,	Health Organization
2	No	No	Always	Always	Never	Always	Always	Sometimes	Sometimes	Most of the time	Most of the time	Always	Always	Sometimes	Most of the time	Always	Always	No	No	No	Some time	To some extent,	Health Organization
4	Yes	No	Always	Sometimes	Never	Most of the time	Always	Most of the time	Most of the time	Sometimes	Most of the time	Always	Most of the time	Most of the time	Most of the time	Most of the time	Most of the time	Yes	No	Yes	Yes	Not at all	Health Organization
5	Yes	No	Always	Sometimes	Sometimes	Always	Always	Most of the time	Most of the time	Most of the time	Sometimes	Always	Most of the time	Most of the time	Most of the time	Most of the time	Most of the time	No	No	Some time	Some time	To some extent,	Media
6	No	No	Always	Always	Always	Always	Always	Most of the time	Most of the time	Always	Most of the time	Always	Most of the time	Most of the time	Most of the time	Most of the time	Most of the time	No	Yes	No	Yes	Not at all	Media
3	No	No	Always	Always	Sometimes	Sometimes	Most of the time	Sometimes	Most of the time	Most of the time	Most of the time	Most of the time	Always	Always	Always	Always	Always	Yes	Yes	Some time	No	To a little extent	Media
3	Yes	No	Always	Sometimes	Sometimes	Most of the time	Never	Sometimes	Most of the time	Most of the time	Most of the time	Most of the time	Always	Always	Always	Always	Always	Yes	Yes	Some time	No	To a little extent	Media
6	Yes	Yes	Always	Always	Always	Always	Always	Always	Always	Always	Sometimes	Always	Always	Always	Always	Always	Always	Yes	Yes	Yes	Yes	To some extent,	Social Media
15	Yes	Yes	Always	Always	Always	Always	Always	Most of the time	Most of the time	Always	Always	Always	Sometimes	Never	Always	Always	Always	Yes	Yes	No	No	To a great extent	Health Organization
4	Yes	No	Always	Sometimes	Never	Most of the time	Always	Most of the time	Most of the time	Sometimes	Most of the time	Always	Always	Most of the time	Always	Always	Always	Yes	Yes	Yes	Yes	To a great extent	Media
5	Yes	No	Never	Never	Never	Never	Never	Never	Sometimes	Sometimes	Never	Sometimes	Sometimes	Sometimes	Sometimes	Sometimes	Sometimes	No	No	No	No	To a great extent	Health Organization
4	No	No	Never	Never	Never	Most of the time	Most of the time	Always	Always	Most of the time	Always	Always	Always	Always	Always	Always	Always	Yes	No	Some time	No	To a great extent	Social Media
7	No	No	Always	Most of the time	Most of the time	Always	Most of the time	Most of the time	Most of the time	Always	Most of the time	Always	Always	Always	Always	Always	Always	Yes	No	No	No	Not at all	Health Organization
1	No	No	Most of the time	Most of the time	Sometimes	Sometimes	Sometimes	Sometimes	Sometimes	Sometimes	Sometimes	Sometimes	Sometimes	Sometimes	Sometimes	Sometimes	Sometimes	No	No	No	Some time	To a little extent	Social Media
9	Yes	No	Never	Never	Never	Most of the time	Sometimes	Never	Never	Sometimes	Never	Always	Sometimes	Sometimes	Sometimes	Most of the time	Sometimes	No	No	Some time	Some time	To some extent,	Media
3	No	Yes	Always	Most of the time	Most of the time	Always	Always	Always	Always	Always	Sometimes	Most of the time	Always	Always	Always	Always	Always	No	No	Yes	Yes	To a little extent	Health Organization
6	Yes	Yes	Always	Most of the time	Most of the time	Always	Most of the time	Always	Always	Always	Always	Always	Always	Always	Always	Always	Most of the time	No	Yes	Yes	Yes	To a great extent	Health Organization
3	Yes	No	Most of the time	Most of the time	Most of the time	Always	Always	Sometimes	Never	Most of the time	Sometimes	Always	Most of the time	Never	Most of the time	Most of the time	Most of the time	Yes	Yes	Some time	No	To some extent,	Health Organization
7	Yes	No	Always	Most of the time	Sometimes	Always	Most of the time	Always	Always	Always	Most of the time	Always	Always	Always	Always	Always	Always	Yes	Yes	Yes	Yes	To a great extent	Health Organization
9	Yes	No	Sometimes	Most of the time	Sometimes	Sometimes	Sometimes	Always	Always	Always	Sometimes	Always	Always	Always	Always	Always	Always	Yes	Yes	Some time	Yes	To some extent,	Health Organization
4	No	No	Never	Never	Never	Most of the time	Most of the time	Always	Always	Most of the time	Always	Always	Always	Always	Always	Always	Always	Yes	Yes	Yes	Yes	To a great extent	Health Organization
7	No	No	Always	Most of the time	Most of the time	Always	Most of the time	Most of the time	Most of the time	Always	Most of the time	Always	Sometimes	Most of the time	Sometimes	Most of the time	Most of the time	Yes	Yes	Yes	Yes	To some extent,	Health Organization
9	Yes	No	Never	Sometimes	Never	Most of the time	Most of the time	Most of the time	Sometimes	Most of the time	Most of the time	Most of the time	Always	Always	Always	Always	Always	Yes	Yes	No	Some time	To a great extent	Health Organization
3	No	Yes	Sometimes	Never	Never	Most of the time	Sometimes	Sometimes	Sometimes	Most of the time	Most of the time	Most of the time	Sometimes	Most of the time	Sometimes	Most of the time	Most of the time	Yes	Yes	Yes	Yes	To a great extent	Health Organization
15	No	No	Most of the time	Never	Never	Sometimes	Sometimes	Never	Never	Most of the time	Always	Always	Most of the time	Most of the time	Most of the time	Always	Most of the time	No	No	No	No	To some extent,	Health Organization
9	No	Yes	Always	Always	Always	Always	Always	Always	Always	Always	Always	Always	Always	Always	Most of the time	Always	Always	Yes	No	Yes	Yes	To a great extent	Social Media
7	Yes	No	Always	Sometimes	Never	Most of the time	Most of the time	Sometimes	Sometimes	Most of the time	Most of the time	Always	Sometimes	Most of the time	Sometimes	Always	Most of the time	No	No	Some time	Some time	To a great extent	Media
3	Yes	Yes	Most of the time	Most of the time	Most of the time	Most of the time	Most of the time	Most of the time	Most of the time	Most of the time	Most of the time	Most of the time	Most of the time	Most of the time	Most of the time	Most of the time	Most of the time	No	No	Some time	Some time	To a little extent	others
9	Yes	Yes	Always	Always	Always	Always	Always	Always	Always	Always	Always	Always	Always	Always	Always	Always	Always	No	No	Some time	Some time	To some extent,	Health Organization
9	Yes	No	Most of the time	Sometimes	Never	Most of the time	Sometimes	Never	Sometimes	Most of the time	Sometimes	Most of the time	Most of the time	Most of the time	Most of the time	Most of the time	Sometimes	Yes	No	Yes	Yes	To a great extent	Health Organization
10	Yes	No	Always	Always	Always	Sometimes	Sometimes	Always	Always	Always	Always	Always	Always	Always	Always	Always	Always	No	Yes	Some time	Yes	Not at all	others
1	No	No	Always	Always	Never	Always	Always	Sometimes	Always	Always	Sometimes	Always	Always	Always	Always	Always	Always	Yes	Yes	Yes	Yes	To some extent,	Health Organization
3	Yes	No	Always	Always	Sometimes	Most of the time	Sometimes	Always	Always	Most of the time	Always	Most of the time	Always	Sometimes	Always	Sometimes	Always	Yes	Yes	Yes	Yes	To a great extent	Health Organization
3	Yes	No	Always	Always	Sometimes	Most of the time	Sometimes	Always	Always	Most of the time	Always	Most of the time	Always	Sometimes	Always	Sometimes	Always	Yes	Yes	Yes	Yes	To a great extent	Health Organization
3	No	Yes	Sometimes	Sometimes	Sometimes	Most of the time	Sometimes	Sometimes	Sometimes	Never	Sometimes	Most of the time	Always	Always	Most of the time	Always	Always	Yes	Yes	Yes	Some time	To a great extent	Health Organization
3	Yes	Yes	Sometimes	Most of the time	Sometimes	Sometimes	Sometimes	Always	Always	Always	Sometimes	Always	Always	Always	Always	Always	Always	Yes	Yes	Some time	No	To some extent,	Health Organization
9	Yes	Yes	Always	Never	Never	Always	Always	Never	Never	Always	Sometimes	Always	Always	Always	Always	Always	Always	Yes	Yes	Some time	No	To a little extent	Media
8	Yes	No	Most of the time	Most of the time	Most of the time	Most of the time	Most of the time	Most of the time	Most of the time	Most of the time	Most of the time	Most of the time	Sometimes	Sometimes	Sometimes	Sometimes	Sometimes	No	No	Some time	Some time	To some extent,	Social Media
11	Yes	No	Always	Most of the time	Most of the time	Always	Most of the time	Always	Always	Always	Always	Always	Always	Always	Always	Always	Always	No	No	Some time	Some time	To some extent,	Health Organization
11	Yes	No	Always	Never	Never	Always	Always	Never	Never	Always	Sometimes	Always	Always	Always	Always	Always	Always	Yes	Yes	Yes	No	To a great extent	others
9	Yes	Yes	Most of the time	Most of the time	Never	Most of the time	Always	Always	Always	Always	Always	Always	Always	Always	Always	Always	Always	Yes	Yes	Yes	Yes	To a great extent	Health Organization
9	Yes	Yes	Never	Never	Never	Sometimes	Sometimes	Most of the time	Most of the time	Most of the time	Most of the time	Always	Never	Sometimes	Never	Never	Sometimes	Yes	Yes	Yes	Some time	To a great extent	Social Media
1	No	No	Always	Always	Sometimes	Always	Most of the time	Sometimes	Most of the time	Most of the time	Sometimes	Most of the time	Always	Always	Always	Always	Always	Yes	Yes	Yes	Yes	Not at all	Health Organization
11	Yes	No	Never	Never	Never	Most of the time	Most of the time	Always	Always	Most of the time	Always	Always	Always	Always	Always	Always	Always	Yes	Yes	Yes	Yes	To a great extent	others
5	No	No	Always	Always	Never	Always	Always	Sometimes	Most of the time	Most of the time	Sometimes	Most of the time	Always	Always	Most of the time	Most of the time	Always	Yes	Yes	Yes	Yes	To a great extent	others
5	No	Yes	Always	Always	Never	Always	Always	Sometimes	Most of the time	Most of the time	Sometimes	Most of the time	Always	Always	Most of the time	Most of the time	Always	Yes	Yes	Yes	Yes	To a great extent	others
10	No	No	Always	Most of the time	Most of the time	Sometimes	Sometimes	Sometimes	Sometimes	Sometimes	Always	Always	Always	Most of the time	Most of the time	Always	Most of the time	No	No	No	No	To some extent,	Media
5	No	No	Always	Always	Sometimes	Always	Most of the time	Never	Never	Always	Always	Always	Always	Always	Always	Always	Sometimes	Yes	No	No	No	To a great extent	Health Organization
8	Yes	No	Always	Always	Always	Most of the time	Most of the time	Always	Always	Always	Always	Always	Most of the time	Most of the time	Most of the time	Most of the time	Most of the time	Yes	Yes	Yes	Some time	To a great extent	Social Media
1	No	No	Always	Always	Most of the time	Always	Always	Most of the time	Always	Always	Most of the time	Always	Always	Always	Always	Always	Most of the time	Yes	Yes	Yes	Yes	To a great extent	Health Organization
1	No	No	Always	Always	Most of the time	Always	Always	Sometimes	Most of the time	Most of the time	Sometimes	Most of the time	Always	Always	Most of the time	Most of the time	Always	No	Yes	Some time	Yes	Not at all	others
8	No	No	Always	Always	Never	Most of the time	Always	Most of the time	Always	Always	Sometimes	Most of the time	Always	Always	Most of the time	Always	Most of the time	Yes	No	Yes	Yes	To a great extent	Health Organization
8	No	No	Always	Always	Never	Most of the time	Always	Most of the time	Always	Always	Sometimes	Most of the time	Always	Always	Most of the time	Always	Most of the time	Yes	No	Yes	Yes	To a great extent	Health Organization
9	Yes	No	Always	Always	Most of the time	Sometimes	Most of the time	Sometimes	Most of the time	Most of the time	Most of the time	Most of the time	Always	Always	Always	Always	Always	Yes	Yes	Some time	Some time	To a little extent	Health Organization
9	Yes	No	Always	Always	Most of the time	Sometimes	Most of the time	Sometimes	Most of the time	Most of the time	Most of the time	Most of the time	Always	Always	Always	Always	Always	Yes	Yes	Some time	Some time	To a little extent	Health Organization
5	No	No	Never	Sometimes	Never	Sometimes	Sometimes	Never	Never	Sometimes	Sometimes	Sometimes	Sometimes	Sometimes	Never	Sometimes	Sometimes	Yes	Yes	Yes	Yes	To a great extent	Social Media
5	No	No	Never	Sometimes	Never	Sometimes	Sometimes	Always	Always	Always	Never	Always	Always	Always	Always	Always	Always	No	Yes	No	No	To a great extent	Health Organization
10	No	No	Never	Sometimes	Never	Always	Always	Never	Never	Always	Never	Most of the time	Most of the time	Sometimes	Sometimes	Most of the time	Sometimes	Yes	No	No	Yes	To a great extent	Social Media
3	No	Yes	Never	Sometimes	Sometimes	Always	Always	Never	Never	Always	Sometimes	Always	Most of the time	Most of the time	Most of the time	Most of the time	Most of the time	Yes	No	Yes	Yes	To some extent,	Social Media
2	Yes	No	Always	Always	Never	Always	Most of the time	Sometimes	Most of the time	Sometimes	Always	Always	Always	Always	Always	Always	Always	Yes	Yes	Yes	Yes	To a great extent	Health Organization
5	Yes	No	Always	Always	Never	Most of the time	Most of the time	Sometimes	Sometimes	Sometimes	Most of the time	Always	Always	Always	Always	Always	Always	Yes	Yes	Some time	Some time	To a little extent	Health Organization
5	Yes	No	Always	Always	Never	Most of the time	Most of the time	Sometimes	Sometimes	Sometimes	Most of the time	Always	Always	Always	Always	Always	Always	Yes	Yes	Some time	Some time	To a little extent	Health Organization
9	Yes	No	Always	Always	Most of the time	Always	Always	Always	Always	Always	Always	Always	Always	Always	Always	Always	Always	Yes	Yes	No	No	To a great extent	Health Organization
3	Yes	Yes	Most of the time	Most of the time	Sometimes	Most of the time	Most of the time	Most of the time	Most of the time	Most of the time	Most of the time	Most of the time	Most of the time	Most of the time	Most of the time	Most of the time	Most of the time	Yes	Yes	Yes	Yes	Not at all	Health Organization
2	No	No	Never	Sometimes	Never	Most of the time	Always	Sometimes	Never	Always	Never	Always	Never	Never	Never	Most of the time	Never	Yes	Yes	No	No	To a little extent	Health Organization
2	No	No	Never	Sometimes	Never	Most of the time	Always	Most of the time	Most of the time	Always	Most of the time	Most of the time	Always	Most of the time	Most of the time	Most of the time	Always	No	Yes	No	No	To some extent,	Media
3	No	No	Always	Sometimes	Never	Most of the time	Most of the time	Most of the time	Most of the time	Always	Most of the time	Always	Always	Most of the time	Always	Always	Always	No	No	No	No	To some extent,	Health Organization
7	No	No	Sometimes	Never	Never	Most of the time	Sometimes	Sometimes	Sometimes	Most of the time	Most of the time	Most of the time	Sometimes	Sometimes	Sometimes	Sometimes	Sometimes	Yes	No	Some time	Some time	To a great extent	Media
2	No	No	Sometimes	Never	Never	Most of the time	Most of the time	Sometimes	Most of the time	Most of the time	Sometimes	Most of the time	Sometimes	Sometimes	Never	Sometimes	Sometimes	No	Yes	No	No	To some extent,	Media
15	No	No	Never	Sometimes	Never	Most of the time	Most of the time	Sometimes	Sometimes	Most of the time	Most of the time	Most of the time	Always	Always	Always	Always	Always	No	Yes	No	No	To a great extent	Health Organization
5	Yes	No	Always	Always	Never	Sometimes	Most of the time	Sometimes	Sometimes	Sometimes	Most of the time	Most of the time	Always	Always	Always	Always	Always	Yes	Yes	Some time	Some time	To a little extent	Health Organization
5	Yes	No	Always	Always	Never	Sometimes	Most of the time	Sometimes	Sometimes	Sometimes	Most of the time	Most of the time	Always	Always	Always	Always	Always	Yes	Yes	Some time	Some time	To a little extent	Health Organization
7	No	Yes	Always	Always	Never	Most of the time	Sometimes	Most of the time	Most of the time	Always	Most of the time	Most of the time	Always	Most of the time	Most of the time	Most of the time	Always	Yes	Yes	Some time	No	To some extent,	Health Organization
7	No	Yes	Always	Always	Never	Most of the time	Sometimes	Most of the time	Most of the time	Always	Most of the time	Most of the time	Always	Most of the time	Most of the time	Most of the time	Always	Yes	Yes	Some time	No	To some extent,	Health Organization
5	No	No	Never	Most of the time	Never	Most of the time	Most of the time	Never	Most of the time	Most of the time	Sometimes	Most of the time	Always	Always	Most of the time	Always	Always	Yes	Yes	Yes	Yes	Not at all	Social Media
9	Yes	No	Always	Sometimes	Sometimes	Always	Always	Most of the time	Most of the time	Always	Most of the time	Always	Sometimes	Always	Most of the time	Always	Most of the time	Yes	Yes	No	No	To a great extent	Media
7	No	No	Sometimes	Never	Never	Most of the time	Sometimes	Sometimes	Sometimes	Most of the time	Most of the time	Most of the time	Sometimes	Most of the time	Sometimes	Most of the time	Most of the time	Yes	Yes	Yes	Yes	To a great extent	Health Organization
5	No	No	Never	Most of the time	Never	Most of the time	Most of the time	Most of the time	Most of the time	Always	Most of the time	Most of the time	Always	Most of the time	Most of the time	Most of the time	Always	No	Yes	Some time	Some time	To a little extent	others
3	No	No	Never	Sometimes	Never	Most of the time	Most of the time	Most of the time	Sometimes	Most of the time	Most of the time	Most of the time	Always	Always	Always	Always	Always	Yes	No	No	No	To a little extent	Social Media
5	Yes	No	Always	Sometimes	Never	Sometimes	Sometimes	Never	Never	Most of the time	Never	Sometimes	Always	Always	Always	Always	Most of the time	Yes	No	No	No	To a great extent	Media
8	Yes	No	Always	Always	Sometimes	Always	Always	Most of the time	Always	Always	Always	Always	Most of the time	Most of the time	Most of the time	Most of the time	Most of the time	No	No	Some time	Some time	To a great extent	Health Organization
5	Yes	No	Always	Sometimes	Sometimes	Always	Always	Always	Always	Always	Always	Always	Always	Always	Always	Always	Always	Yes	Yes	Yes	Yes	To some extent,	Media
9	Yes	No	Always	Most of the time	Sometimes	Always	Always	Sometimes	Never	Always	Sometimes	Always	Always	Always	Always	Always	Always	Yes	Yes	Yes	Yes	To a great extent	Health Organization
3	No	No	Never	Sometimes	Never	Most of the time	Most of the time	Most of the time	Sometimes	Most of the time	Most of the time	Most of the time	Always	Always	Always	Always	Always	Yes	Yes	Yes	Yes	To a great extent	Health Organization
8	Yes	No	Always	Always	Never	Most of the time	Most of the time	Sometimes	Sometimes	Sometimes	Sometimes	Sometimes	Sometimes	Most of the time	Sometimes	Sometimes	Never	Yes	Yes	Yes	Yes	To a great extent	Health Organization
10	Yes	Yes	Always	Always	Always	Always	Always	Never	Most of the time	Always	Most of the time	Always	Always	Always	Always	Always	Always	Yes	No	No	No	To a little extent	Health Organization
5	Yes	No	Always	Always	Sometimes	Most of the time	Most of the time	Sometimes	Sometimes	Most of the time	Always	Always	Always	Always	Always	Always	Always	Yes	Yes	Some time	Some time	To a great extent	Health Organization
5	Yes	No	Always	Always	Sometimes	Most of the time	Most of the time	Always	Always	Most of the time	Always	Most of the time	Always	Sometimes	Always	Sometimes	Always	No	Yes	Yes	Yes	To some extent,	Health Organization
3	No	No	Always	Always	Always	Always	Always	Always	Never	Always	Never	Always	Always	Always	Always	Always	Always	Yes	Yes	No	Some time	To a great extent	Health Organization
6	Yes	No	Never	Always	Never	Always	Always	Never	Never	Always	Always	Always	Always	Always	Always	Always	Always	Yes	Yes	Some time	No	To a great extent	Health Organization
6	Yes	No	Never	Always	Never	Always	Always	Always	Always	Most of the time	Always	Most of the time	Always	Sometimes	Always	Sometimes	Always	Yes	Yes	Yes	Yes	To a great extent	Health Organization
1	No	No	Most of the time	Most of the time	Never	Most of the time	Most of the time	Sometimes	Sometimes	Most of the time	Most of the time	Most of the time	Always	Always	Always	Always	Always	Yes	Yes	Yes	Yes	To a great extent	Health Organization
4	Yes	Yes	Always	Always	Never	Always	Always	Most of the time	Most of the time	Most of the time	Most of the time	Most of the time	Always	Always	Always	Most of the time	Always	Yes	Yes	Yes	No	To a great extent	Health Organization
4	Yes	Yes	Always	Always	Never	Always	Always	Most of the time	Most of the time	Most of the time	Most of the time	Most of the time	Always	Always	Always	Most of the time	Always	Yes	Yes	Yes	No	To a great extent	Health Organization
4	Yes	No	Always	Sometimes	Sometimes	Always	Always	Always	Always	Always	Always	Always	Always	Always	Always	Always	Always	Yes	Yes	Yes	Yes	To a great extent	Health Organization
3	Yes	No	Always	Always	Always	Always	Always	Always	Always	Always	Always	Always	Most of the time	Most of the time	Most of the time	Most of the time	Most of the time	Yes	Yes	Yes	Yes	To some extent,	Health Organization
4	Yes	No	Always	Sometimes	Sometimes	Always	Always	Sometimes	Most of the time	Most of the time	Most of the time	Most of the time	Always	Always	Always	Always	Always	No	Yes	Yes	Some time	To some extent,	Health Organization
2	No	No	Sometimes	Never	Never	Always	Most of the time	Sometimes	Sometimes	Most of the time	Always	Always	Most of the time	Sometimes	Most of the time	Most of the time	Most of the time	No	No	No	No	To some extent,	Media
1	Yes	No	Sometimes	Sometimes	Never	Always	Always	Always	Always	Always	Sometimes	Always	Always	Always	Always	Always	Always	Yes	No	Yes	Yes	To a great extent	Health Organization
5	Yes	Yes	Most of the time	Sometimes	Never	Most of the time	Sometimes	Never	Most of the time	Sometimes	Sometimes	Most of the time	Never	Sometimes	Sometimes	Never	Never	No	Yes	Some time	Some time	To a little extent	others
9	No	Yes	Always	Always	Never	Always	Always	Always	Always	Always	Never	Always	Always	Always	Always	Always	Always	Yes	Yes	Yes	Yes	To a great extent	Media
9	No	Yes	Always	Always	Never	Always	Always	Always	Always	Always	Never	Always	Always	Always	Always	Always	Always	Yes	Yes	Yes	Yes	To a great extent	Media
2	No	No	Sometimes	Never	Never	Always	Most of the time	Sometimes	Sometimes	Most of the time	Always	Always	Always	Always	Always	Always	Always	Yes	Yes	Yes	Yes	To some extent,	Health Organization
9	Yes	No	Most of the time	Sometimes	Never	Sometimes	Sometimes	Sometimes	Sometimes	Most of the time	Sometimes	Sometimes	Always	Always	Always	Always	Always	No	No	No	No	To some extent,	others
5	Yes	No	Always	Always	Never	Sometimes	Sometimes	Most of the time	Sometimes	Most of the time	Most of the time	Most of the time	Always	Always	Always	Always	Always	Yes	No	No	No	To a little extent	Health Organization
5	Yes	No	Always	Always	Never	Sometimes	Sometimes	Most of the time	Sometimes	Most of the time	Most of the time	Most of the time	Always	Always	Always	Always	Always	Yes	No	No	No	To a little extent	Health Organization
1	No	No	Most of the time	Always	Most of the time	Always	Always	Most of the time	Most of the time	Always	Always	Always	Always	Always	Always	Always	Always	Yes	Yes	Yes	Yes	To a great extent	Health Organization
1	No	No	Always	Always	Never	Most of the time	Most of the time	Sometimes	Sometimes	Sometimes	Sometimes	Sometimes	Sometimes	Most of the time	Sometimes	Sometimes	Never	No	No	No	No	To a little extent	Social Media
2	No	No	Always	Always	Sometimes	Always	Always	Always	Always	Always	Always	Always	Always	Always	Always	Always	Always	No	No	Some time	Some time	To a great extent	Health Organization
5	No	No	Always	Always	Never	Most of the time	Always	Most of the time	Sometimes	Most of the time	Most of the time	Always	Always	Always	Always	Always	Always	Yes	No	No	No	To some extent,	Health Organization
7	No	No	Always	Always	Always	Always	Always	Always	Always	Always	Always	Always	Sometimes	Sometimes	Always	Always	Always	No	Yes	Yes	Yes	To some extent,	Health Organization
3	No	Yes	Always	Always	Always	Always	Always	Always	Always	Always	Always	Always	Always	Always	Always	Always	Always	No	Yes	Some time	Some time	To some extent,	Health Organization
1	Yes	No	Sometimes	Sometimes	Sometimes	Sometimes	Sometimes	Sometimes	Sometimes	Sometimes	Always	Always	Most of the time	Most of the time	Most of the time	Most of the time	Most of the time	Yes	Yes	Yes	Yes	To a great extent	Health Organization
1	Yes	No	Always	Sometimes	Sometimes	Always	Always	Never	Sometimes	Most of the time	Sometimes	Most of the time	Most of the time	Never	Always	Always	Always	Yes	Yes	Yes	Yes	To a great extent	Health Organization
1	Yes	No	Sometimes	Sometimes	Sometimes	Sometimes	Sometimes	Sometimes	Never	Most of the time	Sometimes	Always	Most of the time	Never	Most of the time	Most of the time	Most of the time	No	Yes	Yes	Yes	To a great extent	Health Organization
10	No	Yes	Most of the time	Most of the time	Sometimes	Most of the time	Most of the time	Sometimes	Sometimes	Most of the time	Most of the time	Sometimes	Most of the time	Most of the time	Always	Always	Always	Yes	No	Yes	Yes	To some extent,	Health Organization
3	No	Yes	Always	Always	Never	Most of the time	Most of the time	Sometimes	Sometimes	Most of the time	Most of the time	Always	Always	Always	Most of the time	Always	Most of the time	Yes	Yes	Yes	Some time	To a great extent	Health Organization
3	No	Yes	Always	Always	Never	Most of the time	Most of the time	Sometimes	Sometimes	Most of the time	Most of the time	Always	Always	Always	Most of the time	Always	Most of the time	Yes	Yes	Yes	Some time	To a great extent	Health Organization
15	Yes	No	Always	Always	Always	Always	Always	Always	Always	Always	Always	Always	Always	Always	Always	Always	Always	Yes	Yes	Yes	Yes	To a great extent	Health Organization
15	Yes	No	Always	Always	Always	Always	Always	Always	Always	Always	Always	Always	Always	Always	Always	Always	Always	Yes	Yes	Yes	Yes	To a great extent	Health Organization
2	Yes	Yes	Most of the time	Sometimes	Sometimes	Always	Always	Most of the time	Most of the time	Sometimes	Most of the time	Always	Sometimes	Most of the time	Sometimes	Most of the time	Most of the time	Yes	Yes	Yes	Yes	To a great extent	Health Organization
5	Yes	Yes	Always	Sometimes	Never	Always	Always	Always	Always	Always	Always	Most of the time	Always	Always	Always	Always	Always	Yes	Yes	Yes	Yes	To some extent,	Health Organization
4	No	No	Always	Sometimes	Never	Always	Always	Sometimes	Sometimes	Most of the time	Most of the time	Always	Always	Always	Always	Always	Always	No	No	Some time	No	To a great extent	Health Organization
3	Yes	Yes	Always	Always	Most of the time	Always	Always	Most of the time	Most of the time	Most of the time	Always	Always	Sometimes	Most of the time	Sometimes	Most of the time	Most of the time	Yes	Yes	Yes	Yes	To some extent,	Health Organization
10	Yes	No	Always	Always	Sometimes	Always	Always	Always	Always	Always	Always	Always	Always	Always	Always	Always	Always	Yes	Yes	Yes	Yes	To a great extent	Health Organization
1	Yes	Yes	Always	Always	Never	Most of the time	Always	Most of the time	Always	Always	Always	Always	Always	Always	Always	Always	Always	Yes	Yes	Yes	Yes	To a great extent	Health Organization
10	Yes	No	Most of the time	Most of the time	Never	Sometimes	Most of the time	Sometimes	Sometimes	Most of the time	Sometimes	Most of the time	Always	Most of the time	Always	Always	Always	Yes	Yes	Yes	Yes	To a great extent	Health Organization
10	Yes	No	Most of the time	Most of the time	Never	Sometimes	Most of the time	Sometimes	Sometimes	Sometimes	Most of the time	Always	Always	Always	Always	Always	Always	Yes	Yes	Yes	Yes	To a great extent	Health Organization
9	Yes	No	Always	Always	Never	Always	Always	Always	Always	Always	Sometimes	Most of the time	Always	Always	Most of the time	Always	Always	Yes	Yes	Yes	Yes	To some extent,	Health Organization
9	Yes	No	Always	Always	Never	Always	Always	Sometimes	Sometimes	Most of the time	Most of the time	Always	Always	Always	Most of the time	Always	Most of the time	No	Yes	No	Yes	Not at all	Media
14	No	No	Sometimes	Sometimes	Sometimes	Always	Always	Sometimes	Sometimes	Always	Most of the time	Most of the time	Always	Most of the time	Most of the time	Most of the time	Most of the time	Yes	Yes	Yes	No	To some extent,	Health Organization
5	No	No	Always	Sometimes	Never	Always	Sometimes	Never	Never	Most of the time	Always	Always	Most of the time	Sometimes	Sometimes	Always	Always	No	No	Some time	No	To some extent,	Social Media
3	No	No	Never	Always	Never	Always	Sometimes	Never	Most of the time	Most of the time	Sometimes	Never	Most of the time	Sometimes	Sometimes	Most of the time	Most of the time	Yes	No	No	No	Not at all	Social Media
5	Yes	No	Most of the time	Always	Sometimes	Most of the time	Most of the time	Sometimes	Sometimes	Most of the time	Never	Always	Always	Always	Most of the time	Always	Always	No	Yes	Yes	Some time	To some extent,	Health Organization
3	No	No	Sometimes	Sometimes	Never	Always	Always	Always	Most of the time	Always	Sometimes	Always	Sometimes	Sometimes	Never	Sometimes	Never	Yes	Yes	No	Some time	To a little extent	Media
9	Yes	Yes	Always	Always	Always	Always	Always	Always	Always	Always	Always	Always	Always	Always	Always	Always	Always	Yes	Yes	Yes	Yes	To a great extent	Health Organization
12	Yes	No	Most of the time	Sometimes	Never	Most of the time	Most of the time	Sometimes	Sometimes	Most of the time	Most of the time	Most of the time	Always	Always	Always	Always	Always	No	No	No	No	To a great extent	Media
12	Yes	No	Sometimes	Sometimes	Sometimes	Most of the time	Sometimes	Sometimes	Sometimes	Never	Sometimes	Most of the time	Always	Always	Most of the time	Always	Always	Yes	Yes	Yes	Yes	To a great extent	Health Organization
